# Supplementary material for: Characterization of GSK′963: a structurally distinct, potent and selective inhibitor of RIP1 kinase
Source: Cell Death Discov. 2015 Jul 27;1:15009–. doi: 10.1038/cddiscovery.2015.9 (PMC4979471; doi:10.1038/cddiscovery.2015.9)
Supplement: Supplementary Table 1 [file cddiscovery20159-s2.xls]

## Sheet: __JChemStructureSheet
Hash	StructureStringLength	StructureStringFormat	StructureString
A4CFCBCA0058D69656DD531F8588E2FB	1	mol	JChemExcelZgcAAB+LCAAAAAAABADtvQdgHEmWJSYvbcp7f0r1StfgdKEIgGATJNiQQBDswYjN5pLsHWlHIymrKoHKZVZlXWYWQMztnbz33nvvvffee++997o7nU4n99//P1xmZAFs9s5K2smeIYCqyB8/fnwfPyKSNN0+e332ejtNd3d3D3Z3dj+9/+ne03TjkyTp7sN0bzdNd6L/e/jwYfqTezs7Owla74zvfbq7g9/2xgf3Hh7IZ/TtTnqS9l/u/89Auf/wPn7bJSgPduSz94WyO97bu69Q7t17sPf1odzbx2/3xvf2d+59fSiCyw5w2ZffBEp5IwgD5d54Z//eA/lt9/6ewntfXPbGOw9lHDRH+/sBLu8F5YCmPuU52t/99OtBwYj2eWZ2x…
9945BAC82E38D28647C2492C01D3386D	1	mol	JChemExcelEgwAAB+LCAAAAAAABADtvQdgHEmWJSYvbcp7f0r1StfgdKEIgGATJNiQQBDswYjN5pLsHWlHIymrKoHKZVZlXWYWQMztnbz33nvvvffee++997o7nU4n99//P1xmZAFs9s5K2smeIYCqyB8/fnwfPyKSNN0+e332ejtNdw72dnb2d+/v7+49TTc+SZLe20vv7dM70f89fPgw/UkCtpOg9d54b2/nAX7bHe/f2+ffdsb07U56kkbf7/yPodwb7z7YOxAou3sPdzwoX74PlAf3H+4KlIf37jO8D8Flb/xgf+/TrwfF0WWP6LL78OtB2R3TMBTKw3v3dr4elJ3x/sNPDwRKB5cXXwfKh8y0G9EOjejAp+574OKg3Bs/3Lu/9/Wg0Ex/+…
D90EAD2A9BECFDAB7E774E471F5BC344	1	mol	JChemExceleg8AAB+LCAAAAAAABADtvQdgHEmWJSYvbcp7f0r1StfgdKEIgGATJNiQQBDswYjN5pLsHWlHIymrKoHKZVZlXWYWQMztnbz33nvvvffee++997o7nU4n99//P1xmZAFs9s5K2smeIYCqyB8/fnwfPyKSNN0+e332ejtNd+7v7tL/P93b33uabnySJN3fTffv0zvR/z18+DD9yb2dnZ0Ere+Nd+7v7eG33fHD/Xu7+G1nTN/upCdp9P3O/xjK3nh3Z3dXftu7v/vg60FxuOwQLrsHXxfKw937/O7eeH//3tfEZXf84OBgV+Dt7dzb+bpQ7u/uHchv+/cOdGzvC8VRd2f86b0Alxe3h+LoskN0MfDeF8r++MGDh/v4jfjl/i7/9nVGt…
BB9F2BF9ADBDDC4659A3DD8BD8684839	1	mol	JChemExcelCgcAAB+LCAAAAAAABADtvQdgHEmWJSYvbcp7f0r1StfgdKEIgGATJNiQQBDswYjN5pLsHWlHIymrKoHKZVZlXWYWQMztnbz33nvvvffee++997o7nU4n99//P1xmZAFs9s5K2smeIYCqyB8/fnwfPyKSNN0+e332ejtNdw5293b2dx7uPNx7mm58kiTdPUj3duid6P8ePnyY/uTezs5Ogtafjncf3t/Hb/fH+w8OPsVvO2P6dic9SaPvd/7HUO6PP93dP8Bv++NPP91neArlxftAeXhvbw+/3Rs/2P2Uf3t/XD4dHxzcfyhQ9nfv+yN6fXso98e7ewc8jnv02+49D8p7jGh/fG93n9+lEe3sMlbvP6J743v3Pt2V3/Yf7u98XSg7e…
A4FEDC2D80F75357F59836AB7D31633B	1	mol	JChemExcelZgcAAB+LCAAAAAAABADtvQdgHEmWJSYvbcp7f0r1StfgdKEIgGATJNiQQBDswYjN5pLsHWlHIymrKoHKZVZlXWYWQMztnbz33nvvvffee++997o7nU4n99//P1xmZAFs9s5K2smeIYCqyB8/fnwfPyKSNN0+e332ejtNd/d2DnZ3dh/c2917mm58kiTdfZju7abpTvR/Dx8+TH9yb2dnJ0HrnfG9ffqAnr3xwd69A/mMvt1JT9L+y/3/WSgH9/DbLkHZ2/t6UHbHe7uCwe743h5G8HWh7D7Ab/cIytcd0b3xDg1J4N3f3XvoQXnxPlA+3bu/i9/2CJdPGd7XxOWe/LZ77+HXpO7eeOfBgeJysHfw8AOgfIrfeKaZzu8PBXO0r+/e2…
029D526DF66BCDD2CCF10E70E1ACDB85	1	mol	JChemExcelwg4AAB+LCAAAAAAABADtvQdgHEmWJSYvbcp7f0r1StfgdKEIgGATJNiQQBDswYjN5pLsHWlHIymrKoHKZVZlXWYWQMztnbz33nvvvffee++997o7nU4n99//P1xmZAFs9s5K2smeIYCqyB8/fnwfPyKSNN0+e332ejtNdw729nf2d+/tfrr3NN34JEl672G6f4/eif7v4cOH6U/u7ezsJGh9MN59sHuA3+6N793b38NvO2P6dic9SaPvd/7HUB6Od/d2PxUon+4/2Pl6UBwue4TLwcOvB+XB+N7uAUO5Nz7Yu3fv60GhEe3eZwz2MaKvicvD8YOdB4zB3vhg//6OB+XF+0DZ3XvAM7M33rn3YP/rQXF02SVcHvJv7w/l0/H+p/d1p…
AA9A0C0BAA04EE6DD52230E7F68FADDA	1	mol	JChemExcel6gkAAB+LCAAAAAAABADtvQdgHEmWJSYvbcp7f0r1StfgdKEIgGATJNiQQBDswYjN5pLsHWlHIymrKoHKZVZlXWYWQMztnbz33nvvvffee++997o7nU4n99//P1xmZAFs9s5K2smeIYCqyB8/fnwfPyKSNN0+e332ejtNdx7sfbpzf3dvZ2fvabrxSZJ079N074Deif7v4cOH6U8SnJ0Ere+PP713bwe/7Y0fPrz/EL/tjOnbnfRFGn2/878OlN0ulJPbQ/l0vP/w4FOBQr/te1DeA5cH43uf7t8TKN8ELvfot3s+Lu8BxeHSo+57QDkY39t5qHT59OHefQ/Ke9DFjWi/O6L3gLI/fvDpA6Xu15+jg/HBw90H+G3vA6jr6HJvvPfw4…
84BF5BAD8F62E611A1624920D21547AC	1	mol	JChemExcelwg4AAB+LCAAAAAAABADtvQdgHEmWJSYvbcp7f0r1StfgdKEIgGATJNiQQBDswYjN5pLsHWlHIymrKoHKZVZlXWYWQMztnbz33nvvvffee++997o7nU4n99//P1xmZAFs9s5K2smeIYCqyB8/fnwfPyKSNN0+e332ejtNd+7v3qP/7+3s7T1NNz5Jkt57mO7fo3f4f7vmF/3fw4cP05/c29nZSdB6Z3x/Z+dT/HZvfO/B/n35jL7dSU/SzpvR/3Wg7BGU3YOvB2V3fO/TvT357eDBwY4H5cXtoeyN9/aIAPzbvYNd/u39cXFQiC4H+zy298eFRnT/AY/oHo3o3r4H5T1wcVD2xweffrrjQXkPXGhEOwcH+O0+0ZmYwEF5D1x2xvsPd…
F41DF202E1C304B21799261547ADACC2	1	mol	JChemExcelcAsAAB+LCAAAAAAABADtvQdgHEmWJSYvbcp7f0r1StfgdKEIgGATJNiQQBDswYjN5pLsHWlHIymrKoHKZVZlXWYWQMztnbz33nvvvffee++997o7nU4n99//P1xmZAFs9s5K2smeIYCqyB8/fnwfPyKSNN0+e332ejtNd3d393YOdh/ce7D3NN34JEl6bye9dy9Nd6L/e/jwYfqTezs7OwlaH4wfPrx/gN/2xrv3d+/jt50xfbuTnqTR9zv/YygPx7s7O/v47d54d/9g92tB2aU3Du7xu/fG9+7v7H0tKITLw52DA/y2O36wv+Pj8uL2UA7Gu/cMNT69v3cgv70vLg7K7vjT/YefelBujwvR5f6Dgx28uzfeP/iUf1MoX94aSvpgv…
198A3DF784C8DC1B44B9995B1880C0A4	1	mol	JChemExcelzAsAAB+LCAAAAAAABADtvQdgHEmWJSYvbcp7f0r1StfgdKEIgGATJNiQQBDswYjN5pLsHWlHIymrKoHKZVZlXWYWQMztnbz33nvvvffee++997o7nU4n99//P1xmZAFs9s5K2smeIYCqyB8/fnwfPyKSNN0+e332ejtNdw72dnb2d+/v7+49TTc+SZLe203v7dM70f89fPgw/UkCtpOg9d54b+dgB7/tjB/e3/1UfqNvd9KTtP9y/38M5d5499OdXXn30/37Dz0oX74PlAf7n+7jt93x/v29Bx6Ur4ULje3+w/tfD4qjy+744f7BwdeDsju+t/8pQ9kb7+8T4b8WlJ3x/sH+rsDr4PLi60D5kJl2IyJ49+/71H0PXByUe0SXPcXqf…
6B19DD4B1365DD6B0253F4702231CAC7	1	mol	JChemExcelPA0AAB+LCAAAAAAABADtvQdgHEmWJSYvbcp7f0r1StfgdKEIgGATJNiQQBDswYjN5pLsHWlHIymrKoHKZVZlXWYWQMztnbz33nvvvffee++997o7nU4n99//P1xmZAFs9s5K2smeIYCqyB8/fnwfPyKSNN0+e332ejtNdw529nd3dx/s7+89TTc+SZLeu5/eO6B3+H+75hf938OHD9Of3NvZ2UnQen+8t//pA/x2f0xfHeC3nTF9u5OepJ03o//rQNknKAf3vx6U++PdXeCdpvfG9x8+4N++DpSHBzsP8duH4WKgfAhd3Ijujz/d2dn/elA+HT/49B7jcm+8/2B/14Py4vZQHowf7NMbDOXThw/2PCjvgcvBePeB4LJPc/TQx+U9o…
CFF6A99BCEF63B5C5341AED19ACCA09D	1	mol	JChemExcelwg4AAB+LCAAAAAAABADtvQdgHEmWJSYvbcp7f0r1StfgdKEIgGATJNiQQBDswYjN5pLsHWlHIymrKoHKZVZlXWYWQMztnbz33nvvvffee++997o7nU4n99//P1xmZAFs9s5K2smeIYCqyB8/fnwfPyKSNN0+e332ejtNd+7v3qP/7+3s7j1NNz5Jkt57mO7fo3ei/3v48GH6k3s7OzsJWu+Pd3Ye7OC3B+O9/Xv38dsOfbazk56k0fc7/+tA+XS8d+/+g68L5eGn+/v47f744d69ex6UF7eHcn98/z4RIAUuD+49/NSD8rVweUDw7jO898dlb7z34ICp8SHUdVCIuvs7B18Pyr3x7v59pe6De58+/PpQdnhmHowf7O8xvPeHcp9Gt…
F3275BA23E3B3381DD6BD1A53D7EC263	1	mol	JChemExcelzAsAAB+LCAAAAAAABADtvQdgHEmWJSYvbcp7f0r1StfgdKEIgGATJNiQQBDswYjN5pLsHWlHIymrKoHKZVZlXWYWQMztnbz33nvvvffee++997o7nU4n99//P1xmZAFs9s5K2smeIYCqyB8/fnwfPyKSNN0+e332ejtNd3f2Hu4c7O7vHuw9TTc+SZLe203v7afpTvR/Dx8+TH9yb2dnh6Cnu3vjg529fbz3YPzwwf4uftsZ07c76Ukafb/zP0BJD8b7Dz7dM7/tMLz3h3JvvHew+yl+ezje//Tg3teDsj/evXfvoUB5+OD+14SyNyZSKy4P7z/ksb0/lN3x/fs7uwJl/9M9xuq9oezujh/qiEDd+w++FhTCgIAwNXoz/eL2UB6MP…
4828D8ED8D34229D3B4A1F90C6D20121	1	mol	JChemExcelrg0AAB+LCAAAAAAABADtvQdgHEmWJSYvbcp7f0r1StfgdKEIgGATJNiQQBDswYjN5pLsHWlHIymrKoHKZVZlXWYWQMztnbz33nvvvffee++997o7nU4n99//P1xmZAFs9s5K2smeIYCqyB8/fnwfPyKSNN0+e332ejtNd+7vPti5v/Pw/qd7T9ONT5Kk9z5N93fonej/Hj58mP7k3s7OToLWe+OHD/d38dvu+OG9/Yf4bWdM3+6kJ2n0/c7/FMrO/t6n8tve/t7+14VicNkhXB48+HpQ7o0P7tMbDG9/7+H9rwdld/zg3n3G5d549+D+18Rld7z/6c6B/nZvb+/rQXHU3Rl/em/nngflxe2hgC77isH+vYe7Xw/K/vjB7g6/C355+…
CA506560735FCFA944BD429EEBC4A337	1	mol	JChemExcelXAoAAB+LCAAAAAAABADtvQdgHEmWJSYvbcp7f0r1StfgdKEIgGATJNiQQBDswYjN5pLsHWlHIymrKoHKZVZlXWYWQMztnbz33nvvvffee++997o7nU4n99//P1xmZAFs9s5K2smeIYCqyB8/fnwfPyKSNN0+e332ejtNdw52D3Z3d+/v7O09TTc+SZLuPUjv7dA7/L9d84v+7+HDh+lP7u3s7CRovTN+eI8+oOfh+MH+zo58Rt/upCdp583o/xTK/YcP7uG3g/GDhw8//XpQdsd79x7eFyg79/b2vx6UvfHe3v0dgbK3c5/hfR0o9z894BE9HO/u3z/4elB2xw/3Pt0VKA939xje+0PZo5n5dA+/PRjfu7/zwIPy4vZQ7o0f3HuoU…
60B41EBABE4FAE244E6B4541D4D7DB56	1	mol	JChemExceltgsAAB+LCAAAAAAABADtvQdgHEmWJSYvbcp7f0r1StfgdKEIgGATJNiQQBDswYjN5pLsHWlHIymrKoHKZVZlXWYWQMztnbz33nvvvffee++997o7nU4n99//P1xmZAFs9s5K2smeIYCqyB8/fnwfPyKSNN0+e332ejtNd+7vPti5v3Owf2/vabrxSZL03m567x69E/3fw4cP05/c29nZSdD63nhv/9N9+e3epzv8286Yvt1JT9Lo+53/MZT98d7Owz2B8um9nftfD8reeP/+PcXl4b37XxvKw/3dffltf3fnUw/Ki9tD2R/vf7r7UH67/xDU/Dq47I8f7t5nuhBWe/sPvh6U3fGn+/d28BvN0f4Dhvf+UEDdB4wBYXX//u7Xg7JL1…
20D76E01EE9145D9EB8A87098E8430A7	1	mol	JChemExceluAoAAB+LCAAAAAAABADtvQdgHEmWJSYvbcp7f0r1StfgdKEIgGATJNiQQBDswYjN5pLsHWlHIymrKoHKZVZlXWYWQMztnbz33nvvvffee++997o7nU4n99//P1xmZAFs9s5K2smeIYCqyB8/fnwfPyKSNN0+e332ejtNdx7uPNzd3b23u7v3NN34JEm6d5De26V3+H/2F/3fw4cP05/c29nZSdB6Z/zw3sN9/PZw/ODewY58Rt/upCdp583o/xTK/YcPPsVvB+MHDx88/HpQdsd7+7u7AmXn3r0HXw/K3nhv71Me0cF4b2efsfo6UO4/uHcPvz0c7+4/PPh6UHbHD/f2+d2H44e79x5+PSh74wf7DxmXB+N79+ldB+XF7aHcIyj7T…
13A34B101F182DC7939DEB39E1AA8908	1	mol	JChemExceluAoAAB+LCAAAAAAABADtvQdgHEmWJSYvbcp7f0r1StfgdKEIgGATJNiQQBDswYjN5pLsHWlHIymrKoHKZVZlXWYWQMztnbz33nvvvffee++997o7nU4n99//P1xmZAFs9s5K2smeIYCqyB8/fnwfPyKSNN0+e332ejtNd3fu7e7u7jzY/XTvabrxSZJ07yC9t5umO/w/+4v+7+HDh+lP7u3s7CRovTO+t/9gF7/tjT/d2ftUPqNvd9KTtPNm9H8dKLsEZf/g60HZHe/tGii7O5/ufD0oe+Odg12Fcv/hwcGHQgFdDh58PSgY0e4OfrtHI3pw/+tB2Rsf0EAEyt7evT0PyuuvA2Vn/PDhzj0PyovbQ7k3Ptjb3ZHfdnb2fVzeY0QOC…
1B99797359B1C87BC8FC6BC930EA32C2	1	mol	JChemExcelUA4AAB+LCAAAAAAABADtvQdgHEmWJSYvbcp7f0r1StfgdKEIgGATJNiQQBDswYjN5pLsHWlHIymrKoHKZVZlXWYWQMztnbz33nvvvffee++997o7nU4n99//P1xmZAFs9s5K2smeIYCqyB8/fnwfPyKSNN0+e332ejtNd3fu7dJzsLO79zTd+CRJeu8g3d9N053o/x4+fJj+5N7Ozk6C1vfH9x4efIrf7o0Pdu/v47edMX27k75Io+93/qdQdu99yu/ujx8c7N3zoJzcHso+Qbl/X347uLf74OtBuUcY0Bv828HDYETvAWV/fP/THX733njv0wf+iN6DLvfG9x/uMpT7408//fRr4nJ//OBToen98f37MlvvD2WP5lfGcW/86b19H…
F27E90914319D032EE895CE52180D703	1	mol	JChemExceluAoAAB+LCAAAAAAABADtvQdgHEmWJSYvbcp7f0r1StfgdKEIgGATJNiQQBDswYjN5pLsHWlHIymrKoHKZVZlXWYWQMztnbz33nvvvffee++997o7nU4n99//P1xmZAFs9s5K2smeIYCqyB8/fnwfPyKSNN0+e332ejtNdw727u3u7t7b3917mm58kiTdO0jv7dI7/D/7i/7v4cOH6U/u7ezsJGi9O975dGcPvz0c7z64fw+/7Yzp2530JO28Gf0fQ9kZ3//00wf47WB8b/dg5+tBcbg8GO9/ev/Trwdlb7xzf2/3w6Hc35d3P2REDpcPoe7eeH/30x389ilhde++B+XF7aHcG9+7f8C4fDreu7+/70F5D1z2aRw7TJdPxwe7e1+Tu…
1C6E488449E3741A999388F7BD7D07AE	1	mol	JChemExcelCAAAAB+LCAAAAAAABADtvQdgHEmWJSYvbcp7f0r1StfgdKEIgGATJNiQQBDswYjN5pLsHWlHIymrKoHKZVZlXWYWQMztnbz33nvvvffee++997o7nU4n99//P1xmZAFs9s5K2smeIYCqyB8/fnwfPyJ+b33+H4XIoWAIAAAA
68BA0DDE293212E61FDC7E2F93B79843	1	mol	JChemExcel9AYAAB+LCAAAAAAABADtvQdgHEmWJSYvbcp7f0r1StfgdKEIgGATJNiQQBDswYjN5pLsHWlHIymrKoHKZVZlXWYWQMztnbz33nvvvffee++997o7nU4n99//P1xmZAFs9s5K2smeIYCqyB8/fnwfPyKSNN0+e332ejtNdw727u3u7n5672DvabrxSZJ09yDdfUjvRP/38OHD9Cf3dnZ2ErTeHT/Yv7eH3/bGn+7v7eK3nTF9u5OepNH3O//rQNklKDufelBe3B4KYbC7sy9Qdu8Rmg7Ke+Byb7z/4AFj0MPla0H5ELq4Ed0b7+7vHXhQ3oMuO+MHDwXK3vjh/d37HpT3wGVnvLeztyNQdvd39+Wz94dicNkd3yOO9KC8x4gcXXaAy…
C066A84E8141A77F2C0B6D2377E5E4A4	1	mol	JChemExcelSAoAAB+LCAAAAAAABADtvQdgHEmWJSYvbcp7f0r1StfgdKEIgGATJNiQQBDswYjN5pLsHWlHIymrKoHKZVZlXWYWQMztnbz33nvvvffee++997o7nU4n99//P1xmZAFs9s5K2smeIYCqyB8/fnwfPyKSNP2ivty5v7+b7uztPtzd29m9v7v3NLVPkqR7D9J7O2kq/9vlf93z8OHD9Cf3dnZ2Evy1Nz548OCAftneGX96cP8BPtsZ07c76UlqQGz6H0O5N9679+kuoOyO9/cO7keh7Hbe7EEBLvzu9t5498HuwyiUTf9TXO49vMe4ELzdT30oX94eyt5458H+nkC5d//+gQflxe2h7I93Pt3dAZQeXd4DCnC592nKc3R/Z2/fg/Ied…
F409CAA4CA27D8E98F6E1483D4F3D778	1	mol	JChemExcelAAsAAB+LCAAAAAAABADtvQdgHEmWJSYvbcp7f0r1StfgdKEIgGATJNiQQBDswYjN5pLsHWlHIymrKoHKZVZlXWYWQMztnbz33nvvvffee++997o7nU4n99//P1xmZAFs9s5K2smeIYCqyB8/fnwfPyKSNP2ivty5v7+b7uztPtzd29ndf7j3NLVPkqR7D9N7e2m6w//b5X/d8/Dhw/Qn93Z2dhL8tTOm3/D99u54Z3d3z/vsJDUgNv2vB+Xg3qf3vi6UB7v79wFlb7y3f/Dw60HZHe/vPdwBlA/BxYfyIXQxI9oZ33948ODrQdkb7zyg6Wa63Lu/89CD8uJ9oBw8OPhUoOx++qkP5T1wuTfeu/cpQwGF7h1EoVjeG4LicNkZf3qw8…
23E0004DA5823B0806CD4A6FBFF8336D	1	mol	JChemExcelpAoAAB+LCAAAAAAABADtvQdgHEmWJSYvbcp7f0r1StfgdKEIgGATJNiQQBDswYjN5pLsHWlHIymrKoHKZVZlXWYWQMztnbz33nvvvffee++997o7nU4n99//P1xmZAFs9s5K2smeIYCqyB8/fnwfPyKSNP2ivty5v7+b7uztPtzd29m9v7v3NLVPkqR7B+m93TTd4f/JL+55+PBh+pN7Ozs7Cf7aHe/vPfyUftneHRO4e/hsZ0zf7qQnqQGx6X8dKHvjnf39+18PCr37YP+hQLl//+GOB+XF+0A5eHBwIFDuPbi/60F5D1zujffufcq47I4/vbeL3/pQ9m6Py8744ODgQRTKpv916LIzfrDDv30Nutwb33u4Cwy27413dg92PChf3…
C867970A63A37152D812085895780EE7	1	mol	JChemExcelUA4AAB+LCAAAAAAABADtvQdgHEmWJSYvbcp7f0r1StfgdKEIgGATJNiQQBDswYjN5pLsHWlHIymrKoHKZVZlXWYWQMztnbz33nvvvffee++997o7nU4n99//P1xmZAFs9s5K2smeIYCqyB8/fnwfPyKSNN0+e332ejtNd3d39+n/93Yf7j1NNz5Jkt47SPd303Qn+r+HDx+mP7m3s7OToPX98d7DB5/it/3x/Z0HD/Dbzpi+3UlP0uj7nf8xlP3xp/f37uO3e+MHOw92vx6U++Pdh/cf4re98cH9e/ybQnlxeyifjvd2dnfw273x7t7O3teGcn+HoeyPd/fvH3hQ3mtEO3v3Hshv93fuMYXeH8qD8e69TxkK0fnTPZ6t94dyMN65t…
C362B016C758E1C9A2DCC8CA9FF3FE61	1	mol	JChemExcel4AYAAB+LCAAAAAAABADtvQdgHEmWJSYvbcp7f0r1StfgdKEIgGATJNiQQBDswYjN5pLsHWlHIymrKoHKZVZlXWYWQMztnbz33nvvvffee++997o7nU4n99//P1xmZAFs9s5K2smeIYCqyB8/fnwfPyKSNP0iqy+LZZru7O7s7+7t7e3e33ua2idJ0t2DdPchfe/9zz0PHz5Mf3JvZ2cnwV/3xjv7+w/ol+398b2Dew/x2c6Yvt1JT9IQRPx/CuX+wc4+oNwb799/6EN58T5Qdvcf3AOUvfH+wd6eB+U9cNkb7zy8dyBQ9u7vf/r1oOyOHz64Bwy+IbrcH9/b/dSH8uXtoeyOH3z64ABQdsd79z79miPaH3+q1L03vkfk/XpQdsYPd…
BEA1DAC6AE849F80749D5F037C397580	1	mol	JChemExcel4AYAAB+LCAAAAAAABADtvQdgHEmWJSYvbcp7f0r1StfgdKEIgGATJNiQQBDswYjN5pLsHWlHIymrKoHKZVZlXWYWQMztnbz33nvvvffee++997o7nU4n99//P1xmZAFs9s5K2smeIYCqyB8/fnwfPyKSNP2ivty5v7+b7tzf3dnd2zm4d3/vaWqfJEl3D9Ldh2m64/3PPQ8fPkx/cm9nZyfBX7vjg3v0QZpu3xvf29vbx2c7Y/p2Jz1JQxDx/3Wg7I337u88+HpQ9sYH9w92AGV3/HDv3p4H5cXtodwb7z+8v5syLg8OPv3060FxuNwbf3r//oEH5T1GtDN+eMA0pRF9unf/vgflPXDZH9//9NODNDai98Dl/nh3Zw8zQ7gc3H/wN…
66ADC5A3A1850C13937D3DF07A4FB6BC	1	mol	JChemExcelSAoAAB+LCAAAAAAABADtvQdgHEmWJSYvbcp7f0r1StfgdKEIgGATJNiQQBDswYjN5pLsHWlHIymrKoHKZVZlXWYWQMztnbz33nvvvffee++997o7nU4n99//P1xmZAFs9s5K2smeIYCqyB8/fnwfPyKSNP2ivty5v7+b7tzf3dnd293Z2dl7mtonSdK9B+m9nTT1/+eehw8fpj+5Ry8l+Ov+eO/e3i79sr0/vnfv03v4bGdM3+6kL9IQRPx/DGV//HBn5wGg3Bvf230AeAbKye2h3Bsf7B3c/3Ao+w8f7KWxEb0HFHr30/1PBcrDTz996EF5D7rsjfcPdg4EyqefPtj5elDuj+/vHewDCsG7vwesvsaI9sZ79w8eAsr98YPd3a8JZ…
281F31DDBC17A5B21D6397D6B843BE45	1	mol	JChemExcelSAoAAB+LCAAAAAAABADtvQdgHEmWJSYvbcp7f0r1StfgdKEIgGATJNiQQBDswYjN5pLsHWlHIymrKoHKZVZlXWYWQMztnbz33nvvvffee++997o7nU4n99//P1xmZAFs9s5K2smeIYCqyB8/fnwfPyKSNP2ivty5v7+b7tzbebi7t7N/b3fvaWqfJEn3HqT3dtLU/597Hj58mP7k3s7OToK/7o/37u3h++374/2dg/v4bGdM3+6kL9IQRPx/DGV//HBn5wGg7I/vHTzc86Cc3B7KvfHB3sGnHw5l/+EDvNsf0XtAIQw+3WdcPh3v3Hu460F5D7rsjfcPdh6mjMuDrw3l/vj+3sE+oNyj3/ZB568xor3x3n3GgEb04ODe14SyS/zyc…
8BC24F65310D997CDC7FCEFFDF1D9126	1	mol	JChemExcelpAoAAB+LCAAAAAAABADtvQdgHEmWJSYvbcp7f0r1StfgdKEIgGATJNiQQBDswYjN5pLsHWlHIymrKoHKZVZlXWYWQMztnbz33nvvvffee++997o7nU4n99//P1xmZAFs9s5K2smeIYCqyB8/fnwfPyKSNP2ivty5v7+b7uzv3d/d23mw/+ne09Q+SZLuHaT3dtN0x/ufex4+fJj+5N7Ozg5BSrd3xp/ee7CPz3fHu7uf7uK3nTF9u5OepCGI+P86UHbGew93d74elN3xvfu7DwXe7t7u/a8HZW+88+mnH4yLg/IhdLEjIij39w4+/XpQ9sYPHvC7oMvuwwdfCwreeLB/EIXy4tZQAlwe7jO8rwHl3nj/IThUKPTg3teDsj8m5geX9…
20596720D46E7DFF426E78DC74481FFE	1	mol	JChemExcelpAoAAB+LCAAAAAAABADtvQdgHEmWJSYvbcp7f0r1StfgdKEIgGATJNiQQBDswYjN5pLsHWlHIymrKoHKZVZlXWYWQMztnbz33nvvvffee++997o7nU4n99//P1xmZAFs9s5K2smeIYCqyB8/fnwfPyKSNP2ivty5v7+b7ny6d393b/f+zv7e09Q+SZLuHaT3dtN0h/8nv7jn4cOH6U/u7ezsEKR0e3/86cHup/htZ7zz8P4DtKDf6ElPUgNi0/96UB7u7XxNKPfGDz99sIffdsf37t3Db18Lyt79PWDwgbg4KF+fLnZE9O693U8Pvh6UvfGnOw+Yurvj/Xv3fbq8uD2U3fHBzr178hvxDX77GrgQBvv3D1Kmy/2dg/gc7d0MRXGhd…
D46911D0C7A6AEAB85982086F43CD6B0	1	mrv	JChemExcelwBEAAB+LCAAAAAAABADtvQdgHEmWJSYvbcp7f0r1StfgdKEIgGATJNiQQBDswYjN5pLsHWlHIymrKoHKZVZlXWYWQMztnbz33nvvvffee++997o7nU4n99//P1xmZAFs9s5K2smeIYCqyB8/fnwfPyIe/x7vFmV6mddNUS0/+2h3vPNR+nscJY+ni5L+/eJpNV0v8mV7lKTp4y9O5vmimGbl67ZeT/kz+nRRlfl0XeYp/XL29LOPFrsfpdmked3mdV599hE1zT+SptQ4a6vFcV1n1+YT/SwtZp99lNGbeZmjvzfXq/yzj04+sq3kebf32UfbB+OD/d1P798zz/2P0mv6fG+8c3/nwd5H6d0o7L0Pgb0zvr9LsHfsszvUzb1bdfNgf…
64EBF0CBAAC7DF30758EDD9F42B10CE5	1	mrv	JChemExcel9gkAAB+LCAAAAAAABADtvQdgHEmWJSYvbcp7f0r1StfgdKEIgGATJNiQQBDswYjN5pLsHWlHIymrKoHKZVZlXWYWQMztnbz33nvvvffee++997o7nU4n99//P1xmZAFs9s5K2smeIYCqyB8/fnwfPyIe/x7vFmV6mddNUS0/+2h3vPNR+nscJY+ni5L+/eJpNV0v8mV7lKTp4y9O5vmimGbl67ZeT/kz+nRRlfl0XeYp/XL29LOPFrsfyTf0XdZWi+O6zq71Azz4DO2y3TTbS7N7abafZvfT7NM0e5BmB2n2MM12d+j/9P0uNdilFrvUZJfa7FKjXWq1S812qd0etdsDHGq3R+32qN3e/Y+83vIyB/5vrlf5Zx+9SF+kJ95/+OtL+…
1AB7FFDA9DCC3C6D68EF3C2B489F577B	1	mol	JChemExcelAAsAAB+LCAAAAAAABADtvQdgHEmWJSYvbcp7f0r1StfgdKEIgGATJNiQQBDswYjN5pLsHWlHIymrKoHKZVZlXWYWQMztnbz33nvvvffee++997o7nU4n99//P1xmZAFs9s5K2smeIYCqyB8/fnwfPyKSNP2ivty5v7+b7jzcfbC7t7uzt7/3NLVPkqR7D9N7e2m6w//b5X/d8/Dhw/Qn93Z2dghSur0z3ntwj7/fGR98un9PfqNvd9KT1IDY9D9AoTfu7z/c+0AohMunB/cO8O7u+P6DT+97UL68NRR6d+fevr67+/DTA/mNobx4HygHuwcP5d39+7sPPCi3H5EHZZfo/PVxMSMiutzb/ZpQ9sb7B8Q0TOede7s6W+87onvjvXv39…
10911BE18516FC3E7359C8DE74C9B2BB	1	mol	JChemExcelAAsAAB+LCAAAAAAABADtvQdgHEmWJSYvbcp7f0r1StfgdKEIgGATJNiQQBDswYjN5pLsHWlHIymrKoHKZVZlXWYWQMztnbz33nvvvffee++997o7nU4n99//P1xmZAFs9s5K2smeIYCqyB8/fnwfPyKSNP2ivty5v7+b7jzcvbe7t/Pg/qd7T1P7JEm69zC9t5emO/y/Xf7XPQ8fPkx/cm9nZ4cgpdv74/2dTx/g853x7t49/Y2+3UlPUgNi0/9CKNs74wc7O7tfD8q98acHDx7it93x7u7e/a8N5eG9HXn3/r1P974elL3xwwf791Id0f0PhcLUPTj4ulDu3dvRmfn03qc+lC+/BhSi7t7OwY4H5cXtoeyCpg/l3f379/c9KO8xI…
C2E4660A43045F134F5104759093197D	1	mol	JChemExcelBgwAAB+LCAAAAAAABADtvQdgHEmWJSYvbcp7f0r1StfgdKEIgGATJNiQQBDswYjN5pLsHWlHIymrKoHKZVZlXWYWQMztnbz33nvvvffee++997o7nU4n99//P1xmZAFs9s5K2smeIYCqyB8/fnwfPyKSNP2ivty5v7+b7jzce7C7t3tv7/7e09Q+SZLe203v3UvTHe9/7nn48GH6k3s7OzsEKd3eHe/v7e7h853x3oN7O/IbfbuTnqQhiPj/QijbO+P79/d2vx6UnfGDnU8P5LeHn+5/+rWg8BsPHqQfhouD8kF0sSOidz89uP+1R/Rgb++ewOvQ5cXtodAc3fv0g+liofTp8h642BF9M3QhrO7b2XpPXLb3xrv37t2Xdz89uHfgQ…
60555F29163466F38AFF0281620DE995	1	mol	JChemExcelhAYAAB+LCAAAAAAABADtvQdgHEmWJSYvbcp7f0r1StfgdKEIgGATJNiQQBDswYjN5pLsHWlHIymrKoHKZVZlXWYWQMztnbz33nvvvffee++997o7nU4n99//P1xmZAFs9s5K2smeIYCqyB8/fnwfPyKSNP2ivty5v7+b7u7u7u/u7d7b3dt7mtonSdLdB+nuQZrueP9zz8OHD9Of3NvZ2SFI6fbe+P7uzj4+3x3v7N1/iN92xvTtTnqShiDi/+tA2Rnv7ezqb+8LZXf84OGnO/iNoOzu3vu6UHYOiAD87ofgYqB8CF3siAjK/r0Dxep9oezQu5/uy2/3du99PbrQG/c+fXAgUHb3Hh7IZwzlxftAebB3/1P57dPde19vRA4Xosu9+…
C0CC13BDEE932C1FCDF2261CB8540EF1	1	mol	JChemExcelpAoAAB+LCAAAAAAABADtvQdgHEmWJSYvbcp7f0r1StfgdKEIgGATJNiQQBDswYjN5pLsHWlHIymrKoHKZVZlXWYWQMztnbz33nvvvffee++997o7nU4n99//P1xmZAFs9s5K2smeIYCqyB8/fnwfPyKSNP2ivty5v7+b7u7uPdi9t7u3d7D3NLVPkqR7B+m93TTd4f/JL+55+PBh+pN7Ozs7BCnd3h0ffEof0G974537u9xyZ0zf7qQvUgNi0/8Uys6DvQcK796DPQ/Kye2h7Iwf7O/dV3gHO59GoezdjMvu3sE9gXfv/u7u18Nld/zw3kOFsvvwYOfrQdkb3/90H+PA2O59+jXp4qDs0m+7O18Pyr3x3oOHwAB02bsHOn8tKA8f3…
2A78445A167B59C60073085C70F10F6E	1	mol	JChemExcel7AkAAB+LCAAAAAAABADtvQdgHEmWJSYvbcp7f0r1StfgdKEIgGATJNiQQBDswYjN5pLsHWlHIymrKoHKZVZlXWYWQMztnbz33nvvvffee++997o7nU4n99//P1xmZAFs9s5K2smeIYCqyB8/fnwfPyKSNP2ivty5v7+b7u7uPNzd293bOdh7mtonSdK9T9O9h2m64/3PPQ8fPkx/cm9nZ4cgpds7408P7n+Kz3fGD3Z3D+Q3+nYnPUlDEPH/KZSH+7v38e7ueP/h/kMPype3hkJv7O4Bb/x2//49xeo9caE37j3cpb+A1d7epz4u7wFld0wkeiBQ7lkKvT+UB/t7+u7evQCXF+8DZf+B0HR3vLP7YM+D8h640Ex/un8gUHYf3D+Qz…
ABC68F49A99521047AC83519CFF59F0C	1	mol	JChemExcelFAwAAB+LCAAAAAAABADtvQdgHEmWJSYvbcp7f0r1StfgdKEIgGATJNiQQBDswYjN5pLsHWlHIymrKoHKZVZlXWYWQMztnbz33nvvvffee++997o7nU4n99//P1xmZAFs9s5K2smeIYCqyB8/fnwfPyKSNP2ivty5v7+b7u7u7ezu7d6/f7D3NLVPkqT39tJ799N0h/+3y/+65+HDh+lP7u3s7BCkdPve+NMH+w/w+c743sN7n8pv9O1OepIaEJv+F0LZ3hnv39vd/3pQ9sYPP93ZEygH+/s7XxfK3v79bwAXhfJBdLEjoncPdj7d/XpQdsef7uzcx28744f7n+54UF7cHsrO+MHDT5W6Dz7d+5q4gKYHu/Lbzu7BwyiUvZuhKC707…
ECBF007A8B875B5F2AC532CA0B5F6079	1	mol	JChemExcelSBEAAB+LCAAAAAAABADtvQdgHEmWJSYvbcp7f0r1StfgdKEIgGATJNiQQBDswYjN5pLsHWlHIymrKoHKZVZlXWYWQMztnbz33nvvvffee++997o7nU4n99//P1xmZAFs9s5K2smeIYCqyB8/fnwfPyKSNP0iqy+LZZru7O7c293bu7dzsPc0tU+SpPufpvd36Xvvf+55+PBh+pN7Ozs7BCnd3RnvHuzdp9+298e7O/cfosXOmL7dSU/SEET8fwxld7y7+yl6ISj3Hz544EF5/V5Q7t9nXO6PP72/u+dBeS9c7j948BBQ7o337u/4uHx5eyh74/2Hewxlf/xw9+GnXxfKzoMHu4Dy6Xj3wf7XHNHOeG//AOMAlIPdna8P5VOm7gP67…
4E5ADF2DCEB34EF19211D946C534F659	1	mol	JChemExcel1gkAAB+LCAAAAAAABADtvQdgHEmWJSYvbcp7f0r1StfgdKEIgGATJNiQQBDswYjN5pLsHWlHIymrKoHKZVZlXWYWQMztnbz33nvvvffee++997o7nU4n99//P1xmZAFs9s5K2smeIYCqyB8/fnwfPyKSNP0iqy+LZZru7u0+3N3deXjvwd7T1D5Jku59mu4dpOmO9z/3PHz4MP3JvZ2dnQR/3RvfP3hAbdPtvfGD/d37+GxnTN/upCdpCCL+P4ayN76/dw/vEpRP793f/XpQ7o0Pdu8/AJR74wcH931cXtweyv743s7ePUDZHT/c33n49aDsjXeULvfGn+4eAN7XGNHe+ODggOlCWO0xPAPly9tDuT++d293N2Xq7u3uf8052h3v7…
C489778EA15E3415AA9899607724FD14	1	mol	JChemExcelgg4AAB+LCAAAAAAABADtvQdgHEmWJSYvbcp7f0r1StfgdKEIgGATJNiQQBDswYjN5pLsHWlHIymrKoHKZVZlXWYWQMztnbz33nvvvffee++997o7nU4n99//P1xmZAFs9s5K2smeIYCqyB8/fnwfPyKSNP0iqy+LZZru7O18uru3c//e7t7T1D5Jkt57mO7v0vfe/9zz8OHD9Cf3dnZ2CFK6vTc+2N+9h893xjv3dnb1N3rSkzQEEf+fgXLvwX38tjve2d/Hb18Dyu744c7Dffnt/gNC82tB2Rk/PNj/1OCyd/D1odwDFLy793D360HBiD59IO/e//TTva8FhWdmTzG4d/+hwQpQXrwPlHufCpTd8b2DPTPn74fLNjCQEe2Ndx/sY…
CB880870B7095F2D0FE4D95DD1B4A05A	1	mol	JChemExcelKgwAAB+LCAAAAAAABADtvQdgHEmWJSYvbcp7f0r1StfgdKEIgGATJNiQQBDswYjN5pLsHWlHIymrKoHKZVZlXWYWQMztnbz33nvvvffee++997o7nU4n99//P1xmZAFs9s5K2smeIYCqyB8/fnwfPyKSNP2ivty5v7+b7u7sPNy9t3Ow83DvaWqfJEnv7aX3Pk3THe9/7nn48GH6k3s7OzsEKd3eGd97uHOAz/fGOzufPsBvO/Tbzk56koYg4v9jKLvj3d0DhbJ/T+B9HSgH93ceCpSdnQf3PgDKPt4lrD7d+dpQdnc/vS/vPrh3oL+9LxSi7oGMA7jsP/xaUPDuw509effhvU/35bf3hYJ393bkt937e59+PSi74/0HTA0a2/79/…
9BC1037E191E26ED5B35B1246FF3974C	1	mol	JChemExcelRg0AAB+LCAAAAAAABADtvQdgHEmWJSYvbcp7f0r1StfgdKEIgGATJNiQQBDswYjN5pLsHWlHIymrKoHKZVZlXWYWQMztnbz33nvvvffee++997o7nU4n99//P1xmZAFs9s5K2smeIYCqyB8/fnwfPyKSNP2ivty5v7+b7u7s7e3e2925/3DvaWqfJEnv7af3DtJ0x/ufex4+fJj+5N7Ozk6Cv3bHuw8O+Pud8b17+wfyG327k56kIYj4/xjKzvjh3s4D+mV7Z7y//+n+14OyO97/9D7e3d4d79zfBbyvBWVv52BXoBzs7+x9XSifHhzcB5S98f7DfR/Ki/eBYnC5N969v+/T5T2gEE3vHXyaMi4Pd/Y/lc/ec0Q0M3sP9nbw273xv…

## Sheet: Sheet 1
GSK'963 tested against 338 kinases at 10 uM
Reactions were carried out at 10 μM ATP
Enzyme Activity Summary
	% Enzyme Activity (relative to DMSO controls)
RBC Kinase:	Data 1	Data 2	AVG
ABL1	101.81	96.8914	99.3508
ABL2/ARG	84.6939	81.4018	83.0479
ACK1	84.1688	80.348	82.2584
AKT1	101.586	98.8112	100.199
AKT2	91.6913	93.8584	92.7749
AKT3	100.38	103.121	101.75
ALK	97.3421	104.831	101.086
ALK1/ACVRL1	104.189	91.2271	97.708
ALK2/ACVR1	94.0212	102.239	98.1302
ALK3/BMPR1A	102.544	99.7595	101.152
ALK4/ACVR1B	104.246	102.061	103.154
ALK5/TGFBR1	96.9849	91.1997	94.0923
ALK6/BMPR1B	90.9774	90.0227	90.5
ARAF	94.6029	92.8663	93.7346
ARK5/NUAK1	95.7489	100.286	98.0176
ASK1/MAP3K5	99.4316	98.0675	98.7495
Aurora A	101.459	102.274	101.866
Aurora B	103.689	98.7067	101.198
Aurora C	98.3819	95.4914	96.9366
AXL	91.2531	94.6159	92.9345
BLK	112.471	113.271	112.871
BMPR2	102.345	103.337	102.841
BMX/ETK	94.4471	105.304	99.8756
BRAF	89.3923	89.3778	89.385
BRK	96.1735	90.1646	93.169
BRSK1	96.8592	93.5094	95.1843
BRSK2	108.795	98.7324	103.764
BTK	95.052	96.113	95.5825
CAMK1a	99.3198	93.2661	96.2929
CAMK1b	97.08	95.7542	96.4171
CAMK1d	88.5976	91.7567	90.1771
CAMK1g	81.8155	82.9518	82.3836
CAMK2a	101.192	102.303	101.747
CAMK2b	94.0631	96.0644	95.0637
CAMK2d	109.281	107.6	108.44
CAMK2g	111.996	117.586	114.791
CAMK4	95.4935	97.9003	96.6969
CAMKK1	104.962	101.374	103.168
CAMKK2	86.1098	79.9879	83.0489
CDC7/DBF4	105.395	101.021	103.208
CDK1/cyclin A	107.17	102.504	104.837
CDK1/cyclin B	83.975	93.2176	88.5963
CDK1/cyclin E	101.717	94.6738	98.1952
CDK2/cyclin A	95.2943	91.9747	93.6345
CDK2/Cyclin A1	107.13	107.22	107.175
CDK2/cyclin E	95.726	94.6697	95.1978
CDK3/cyclin E	105.431	106.663	106.047
CDK4/cyclin D1	94.526	98.9309	96.7285
CDK4/cyclin D3	98.2794	94.0868	96.1831
CDK5/p25	98.1076	95.8073	96.9574
CDK5/p35	95.4602	97.0416	96.2509
CDK6/cyclin D1	94.2113	93.2054	93.7084
CDK6/cyclin D3	84.5213	89.3091	86.9152
CDK7/cyclin H	98.8157	94.5807	96.6982
CDK9/cyclin K	112.137	115.599	113.868
CDK9/cyclin T1	111.7	105.25	108.475
CHK1	121.827	109.12	115.473
CHK2	105.951	104.058	105.004
CK1a1	102.472	103.334	102.903
CK1d	94.0956	99.2266	96.6611
CK1epsilon	96.6629	90.1734	93.4182
CK1g1	111.084	105.477	108.281
CK1g2	112.391	110.705	111.548
CK1g3	97.8003	98.9879	98.3941
CK2a	104.944	93.7759	99.3599
CK2a2	107.927	106.892	107.41
c-Kit	83.0117	84.1427	83.5772
CLK1	107.813	105.598	106.706
CLK2	102.02	99.7183	100.869
CLK3	109.448	105.482	107.465
CLK4	100.598	99.8488	100.224
c-MER	94.5373	95.1376	94.8374
c-MET	90.7195	98.3326	94.526
COT1/MAP3K8	86.6256	87.519	87.0723
CSK	104.15	102.874	103.512
c-Src	111.639	105.882	108.761
CTK/MATK	91.5038	94.5385	93.0212
DAPK1	72.4688	69.2165	70.8427
DAPK2	104.005	105.062	104.534
DCAMKL1	96.2151	88.7754	92.4953
DCAMKL2	100.279	102.199	101.239
DDR1	93.9737	97.925	95.9493
DDR2	94.0231	92.3561	93.1896
DLK/MAP3K12	105.605	102.129	103.867
DMPK	97.463	100.891	99.1768
DMPK2	139.706	138.967	139.336
DRAK1/STK17A	98.1073	101.367	99.7374
DYRK1/DYRK1A	102.977	103.291	103.134
DYRK1B	102.734	101.481	102.108
DYRK2	96.9095	98.3843	97.6469
DYRK3	113.436	115.923	114.68
DYRK4	101.3	101.198	101.249
EGFR	104.974	107.535	106.254
EPHA1	107.167	105.835	106.501
EPHA2	95.5767	97.0147	96.2957
EPHA3	94.3992	89.2546	91.8269
EPHA4	99.2346	99.1845	99.2096
EPHA5	105.328	108.239	106.784
EPHA6	101.014	97.5515	99.2828
EPHA7	108.761	112.276	110.519
EPHA8	97.4723	95.6737	96.573
EPHB1	98.7586	100.027	99.3926
EPHB2	107.785	102.47	105.128
EPHB3	103.35	107.252	105.301
EPHB4	100.329	101.169	100.749
ERBB2/HER2	102.318	107.144	104.731
ERBB4/HER4	100.582	103.8	102.191
ERK1	98.7778	104.359	101.568
ERK2/MAPK1	96.5063	98.5432	97.5247
ERK5/MAPK7	95.501	100.132	97.8168
ERK7/MAPK15	112.73	110.944	111.837
FAK/PTK2	100.884	100.938	100.911
FER	108.903	104.642	106.773
FES/FPS	93.1734	89.4681	91.3207
FGFR1	95.2008	94.794	94.9974
FGFR2	108.254	111.977	110.115
FGFR3	103.163	95.7082	99.4355
FGFR4	91.4637	95.585	93.5244
FGR	106.269	108.439	107.354
FLT1/VEGFR1	105.59	107.491	106.541
FLT3	98.7427	102.961	100.852
FLT4/VEGFR3	104.579	102.181	103.38
FMS	97.218	92.7607	94.9893
FRK/PTK5	87.6138	84.4212	86.0175
FYN	103.634	107.49	105.562
GCK/MAP4K2	108.125	109.518	108.822
GRK1	109.346	106.362	107.854
GRK2	99.5425	91.7792	95.6608
GRK3	98.083	97.6363	97.8597
GRK4	97.9097	97.842	97.8758
GRK5	98.195	100.533	99.3639
GRK6	104.482	102.614	103.548
GRK7	88.2745	92.4135	90.344
GSK3a	107.453	114.42	110.937
GSK3b	98.749	98.6204	98.6847
Haspin	97.3076	96.151	96.7293
HCK	95.5052	97.5787	96.5419
HGK/MAP4K4	94.4973	96.9584	95.7278
HIPK1	95.212	93.3104	94.2612
HIPK2	100.798	104.492	102.645
HIPK3	100.352	100.575	100.464
HIPK4	96.7098	102.273	99.4913
HPK1/MAP4K1	100.161	100.688	100.425
IGF1R	101.199	104.279	102.739
IKKa/CHUK	91.0713	87.9453	89.5083
IKKb/IKBKB	109.75	112.061	110.906
IKKe/IKBKE	68.1266	71.8046	69.9656
IR	104.346	97.0706	100.708
IRAK1	114.031	115.501	114.766
IRAK4	115.687	114.499	115.093
IRR/INSRR	72.8245	77.7087	75.2666
ITK	95.2108	108.193	101.702
JAK1	97.88	99.7492	98.8146
JAK2	105.245	104.931	105.088
JAK3	104.79	106.264	105.527
JNK1	97.2731	96.9597	97.1164
JNK2	96.3851	104.064	100.224
JNK3	100.888	100.112	100.5
KDR/VEGFR2	96.8211	97.4566	97.1388
KHS/MAP4K5	91.6948	95.9859	93.8403
LATS1	103.493	102.198	102.845
LATS2	112.494	120.945	116.72
LCK	96.093	96.7135	96.4033
LCK2/ICK	100.049	100.992	100.521
LIMK1	112.04	113.795	112.917
LKB1	104.654	105.86	105.257
LOK/STK10	93.1109	94.96	94.0354
LRRK2	101.831	97.0804	99.4557
LYN	108.923	104.662	106.792
LYN B	103.351	96.0431	99.6968
MAPKAPK2	115.21	108.575	111.892
MAPKAPK3	103.784	102.952	103.368
MAPKAPK5/PRAK	115.005	117.086	116.045
MARK1	105.153	104.527	104.84
MARK2/PAR-1Ba	105.867	103.983	104.925
MARK3	101.593	98.3196	99.9561
MARK4	104.889	109.067	106.978
MEK1	103.269	103.248	103.258
MEK2	101.202	102.776	101.989
MEK3	103.314	112.531	107.923
MEKK1	100.523	93.9882	97.2557
MEKK2	114.105	114.642	114.374
MEKK3	122.417	114.694	118.556
MELK	104.878	103.306	104.092
MINK/MINK1	89.7795	90.619	90.1992
MKK4	105.286	104.933	105.109
MKK6	100.893	98.5693	99.731
MLCK/MYLK	97.0807	95.1679	96.1243
MLCK2/MYLK2	106.398	101.874	104.136
MLK1/MAP3K9	108.201	111.752	109.976
MLK2/MAP3K10	98.586	100.286	99.436
MLK3/MAP3K11	95.97	93.9476	94.9588
MNK1	110.902	122.284	116.593
MNK2	107.147	111.418	109.283
MRCKa/CDC42BPA	109.819	111.859	110.839
MRCKb/CDC42BPB	108.826	102.216	105.521
MSK1/RPS6KA5	108.249	108.155	108.202
MSK2/RPS6KA4	104.239	103.225	103.732
MSSK1/STK23	108.264	104.753	106.508
MST1/STK4	100.775	99.9734	100.374
MST2/STK3	105.354	109.015	107.185
MST3/STK24	87.3136	87.4855	87.3995
MST4	102.977	105.348	104.163
MUSK	99.2483	100.464	99.856
MYLK3	99.6465	104.8	102.223
MYO3b	111.463	111.157	111.31
NEK1	97.0781	97.953	97.5156
NEK11	77.3029	80.8703	79.0866
NEK2	107.929	105.665	106.797
NEK3	93.146	93.7843	93.4652
NEK4	101.984	101.748	101.866
NEK6	100.261	95.4628	97.862
NEK7	98.1411	98.97	98.5556
NEK9	92.0871	93.5489	92.818
NIK/MAP3K14	93.3778	102.972	98.1748
NLK	111.078	112.025	111.552
OSR1/OXSR1	127.083	112.423	119.753
P38a/MAPK14	92.9227	95.1593	94.041
P38b/MAPK11	103.709	99.3023	101.506
P38d/MAPK13	99.805	100.75	100.277
P38g	103.011	98.6851	100.848
p70S6K/RPS6KB1	97.3729	100.906	99.1396
p70S6Kb/RPS6KB2	101.923	98.0161	99.9695
PAK1	92.5522	92.9569	92.7546
PAK2	94.8551	96.8232	95.8392
PAK3	101.64	104.789	103.214
PAK4	95.3784	90.5355	92.9569
PAK5	119.285	127.843	123.564
PAK6	99.6201	94.6608	97.1405
PASK	102.805	100.994	101.899
PBK/TOPK	103.42	104.913	104.166
PDGFRa	101.21	105.798	103.504
PDGFRb	101.346	106.905	104.125
PDK1/PDPK1	107.563	109.496	108.529
PHKg1	102.764	101.29	102.027
PHKg2	111.234	109.515	110.374
PIM1	113.018	105.7	109.359
PIM2	111.64	117.878	114.759
PIM3	119.339	113.059	116.199
PKA	112.119	107.278	109.699
PKAcb	110.058	112.574	111.316
PKAcg	122.664	121.787	122.225
PKCa	95.7338	98.0418	96.8878
PKCb1	96.6807	98.8599	97.7703
PKCb2	104.557	105.737	105.147
PKCd	105.674	106.981	106.327
PKCepsilon	102.933	106.168	104.55
PKCeta	111.949	114.235	113.092
PKCg	86.7473	90.2428	88.4951
PKCiota	104.726	113.555	109.14
PKCmu/PRKD1	99.8581	102.642	101.25
PKCnu/PRKD3	102.692	100.092	101.392
PKCtheta	97.0218	96.6816	96.8517
PKCzeta	104.694	104.699	104.696
PKD2/PRKD2	101.166	103.516	102.341
PKG1a	92.3792	87.6789	90.0291
PKG1b	78.3485	82.5791	80.4638
PKG2/PRKG2	98.2422	111.925	105.084
PKN1/PRK1	103.504	101.828	102.666
PKN2/PRK2	97.4465	89.1899	93.3182
PKN3/PRK3	92.8828	95.1189	94.0008
PLK1	104.83	100.527	102.678
PLK2	107.609	111.434	109.521
PLK3	95.4845	89.4494	92.467
PLK4/SAK	113.985	112.176	113.081
PRKX	106.491	107.157	106.824
PYK2	102.994	103.345	103.169
RAF1	94.7669	92.7153	93.7411
RET	107.369	108.453	107.911
RIPK2	107.638	111.551	109.595
RIPK3	99.9523	98.7241	99.3382
RIPK5	101.719	99.6123	100.665
ROCK1	102.943	106.333	104.638
ROCK2	98.9761	97.1056	98.0408
RON/MST1R	106.504	102.32	104.412
ROS/ROS1	102.156	100.352	101.254
RSK1	123.405	128.124	125.765
RSK2	106.833	105.56	106.196
RSK3	101.735	99.578	100.657
RSK4	115.99	115.599	115.794
SGK1	98.9825	100.334	99.6583
SGK2	109.334	105.587	107.461
SGK3/SGKL	103.74	110.422	107.081
SIK1	112.831	113.433	113.132
SIK2	94.8306	98.6167	96.7236
SLK/STK2	85.3064	88.5188	86.9126
SNARK/NUAK2	99.1989	98.9638	99.0813
SRMS	98.6269	102.852	100.739
SRPK1	93.2369	102.244	97.7403
SRPK2	102.476	101.832	102.154
SSTK/TSSK6	99.2843	98.607	98.9456
STK16	101.439	100.564	101.001
STK22D/TSSK1	107.509	112.382	109.945
STK25/YSK1	96.7374	95.4286	96.083
STK32B/YANK2	98.6299	98.386	98.5079
STK32C/YANK3	97.5439	100.323	98.9334
STK33	103.632	101.592	102.612
STK38/NDR1	100.043	103.672	101.858
STK38L/NDR2	101.393	98.1292	99.7611
STK39/STLK3	100.214	89.9275	95.0706
SYK	106.382	97.64	102.011
TAK1	99.7161	97.8938	98.805
TAOK1	100.812	97.7592	99.2854
TAOK2/TAO1	97.0129	94.1939	95.6034
TAOK3/JIK	99.1465	97.2946	98.2206
TBK1	86.8139	85.2687	86.0413
TEC	98.6819	108.766	103.724
TESK1	111.517	120.069	115.793
TGFBR2	118.94	113.995	116.468
TIE2/TEK	95.4747	100.683	98.0788
TLK1	101.09	93.8912	97.4906
TLK2	92.9008	93.5429	93.2219
TNIK	108.027	103.526	105.777
TNK1	100.382	97.2279	98.8049
TRKA	98.1525	101.466	99.8093
TRKB	100.947	100.439	100.693
TRKC	100.315	97.9899	99.1522
TSSK2	102.452	105.452	103.952
TSSK3/STK22C	129.245	133.279	131.262
TTBK1	109.218	110.728	109.973
TTBK2	98.4973	97.1072	97.8022
TXK	95.7033	96.8426	96.2729
TYK1/LTK	104.318	104.555	104.437
TYK2	104.414	101.236	102.825
TYRO3/SKY	97.0949	97.336	97.2154
ULK1	106.125	105.974	106.05
ULK2	99.827	99.4631	99.6451
ULK3	92.2066	90.9177	91.5622
VRK1	80.8765	75.4201	78.1483
VRK2	106.92	108.037	107.479
WEE1	81.9438	89.2313	85.5876
WNK1	78.3402	85.0965	81.7184
WNK2	99.2579	95.4816	97.3698
WNK3	97.4949	102.695	100.095
YES/YES1	88.652	87.8279	88.24
ZAK/MLTK	105.904	103.676	104.79
ZAP70	111.278	111.475	111.377
ZIPK/DAPK3	118.224	104.499	111.361
